# Supplementary material for: Invasive Pneumococcal Disease in People Living with HIV: A Retrospective Case—Control Study in Brazil
Source: Trop Med Infect Dis. 2023 Jun 19;8(6):328. doi: 10.3390/tropicalmed8060328 (PMC10304155; doi:10.3390/tropicalmed8060328)
Supplement: Supplementary file 1 [file tropicalmed-08-00328-s001.zip]

Archive with 1 entries (1 files):
- tropicalmed-2405688-supplementary.pdf
